# Supplementary material for: The Connection between Knowledge and the Nutritional Behaviour of Parents and the Occurrence of Overweight and Obesity among Preschool Children—A Pilot Study
Source: Nutrients. 2024 Jan 4;16(1):174. doi: 10.3390/nu16010174 (PMC10780658; doi:10.3390/nu16010174)
Supplement: Supplementary file 1 [file nutrients-16-00174-s001.zip]

Archive with 1 entries (1 files):
- nutrients-2762425-supplementary.pdf
